# Supplementary material for: Systematic analysis of the expression and prognosis relevance of FBXO family reveals the significance of FBXO1 in human breast cancer
Source: Cancer Cell Int. 2021 Feb 23;21:130. doi: 10.1186/s12935-021-01833-y (PMC7903729; doi:10.1186/s12935-021-01833-y)
Supplement: Supplementary file 3 — Additional file 3: Figure S3. The prognostic values of FXBO family members in different subtypes of BC patients. The survival curves comparing BC patients with high (red) and low (black) FBXO expression levels were plotted using the Kaplan-Meier Plotter. DFS, disease-free survival rate; OS, the overall survival rate; DMFS, distance metastasis free survival; PPS, post progression survival; The threshold P-value is less-than 0.05. [file 12935_2021_1833_MOESM3_ESM.zip]

Archive with 10 entries (10 files):
- Figure S3-1.pdf
- Figure S3-10.pdf
- Figure S3-2.pdf
- Figure S3-3.pdf
- Figure S3-4.pdf
- Figure S3-5.pdf
- Figure S3-6.pdf
- Figure S3-7.pdf
- Figure S3-8.pdf
- Figure S3-9.pdf
